# Supplementary material for: Cytokine-Mediated Alterations of Human Cardiac Fibroblast’s Secretome
Source: Int J Mol Sci. 2021 Nov 12;22(22):12262. doi: 10.3390/ijms222212262 (PMC8617966; doi:10.3390/ijms222212262)
Supplement: Supplementary file 1 [file ijms-22-12262-s001.zip]

Archive with 1 entries (1 files):
- ijms-1421956-supplementary.pdf
